# Supplementary material for: Contrasting effects of DNA demethylation on cancer-germline gene expression in breast cancer and leukemia cells
Source: PLoS One. 2025 Dec 18;20(12):e0339460. doi: 10.1371/journal.pone.0339460 (PMC12714251; doi:10.1371/journal.pone.0339460)
Supplement: S1 Table — (XLS) [file pone.0339460.s001.xls]

## Sheet: Results
Sample Name	Target Name	Task	Reporter	Quencher	RQ	RQ Min	RQ Max	CT	Ct Mean	Ct SD	Delta Ct	Delta Ct Mean	Delta Ct SE	Delta Delta Ct	Automatic Ct Threshold	Tm1	Ct Threshold	Tm2	Automatic Baseline	Tm3	Baseline Start	Baseline End
MCF7/DMSO	GAPDH	UNKNOWN	SYBR	None				15.7586	15.6759	0.0883787					TRUE	87.7711	0.56558		TRUE		1	40
MCF7/DMSO	GAPDH	UNKNOWN	SYBR	None				15.6863	15.6759	0.0883787					TRUE	87.7711	0.56558		TRUE		1	40
MCF7/DMSO	GAPDH	UNKNOWN	SYBR	None				15.5828	15.6759	0.0883787					TRUE	87.7711	0.56558		TRUE		1	40
MCF7/10uM 5-aza-CdR	GAPDH	UNKNOWN	SYBR	None				15.7736	15.7667	0.0141213					TRUE	87.8681	0.56558		TRUE		1	40
MCF7/10uM 5-aza-CdR	GAPDH	UNKNOWN	SYBR	None				15.7504	15.7667	0.0141213					TRUE	87.965	0.56558		TRUE		1	40
MCF7/10uM 5-aza-CdR	GAPDH	UNKNOWN	SYBR	None				15.776	15.7667	0.0141213					TRUE	88.062	0.56558		TRUE		1	40
MCF7/DMSO	ACTB	UNKNOWN	SYBR	None	1.08866	0.676576	1.75174	22.1264	21.675	0.418876		5.99916	0.247162	-0.122556	TRUE	89.0316	0.43346		TRUE		1	40
MCF7/DMSO	ACTB	UNKNOWN	SYBR	None	1.08866	0.676576	1.75174	21.6	21.675	0.418876		5.99916	0.247162	-0.122556	TRUE	89.1286	0.43346		TRUE		1	40
MCF7/DMSO	ACTB	UNKNOWN	SYBR	None	1.08866	0.676576	1.75174	21.2987	21.675	0.418876		5.99916	0.247162	-0.122556	TRUE	89.1286	0.43346		TRUE		1	40
MCF7/10uM 5-aza-CdR	ACTB	UNKNOWN	SYBR	None	1	0.83695	1.19481	21.7097	21.8884	0.159569		6.12172	0.0924873	0	TRUE	89.2255	0.43346		TRUE		1	40
MCF7/10uM 5-aza-CdR	ACTB	UNKNOWN	SYBR	None	1	0.83695	1.19481	21.9391	21.8884	0.159569		6.12172	0.0924873	0	TRUE	89.3225	0.43346		TRUE		1	40
MCF7/10uM 5-aza-CdR	ACTB	UNKNOWN	SYBR	None	1	0.83695	1.19481	22.0165	21.8884	0.159569		6.12172	0.0924873	0	TRUE	89.3225	0.43346		TRUE		1	40
MCF7/DMSO	ADAD1	UNKNOWN	SYBR	None	0.164034	0.0966924	0.278277	32.9509	33.0368	0.467408		17.361	0.27464	2.60793	TRUE	86.3167	0.356893	83.408	TRUE	78.8509	1	40
MCF7/DMSO	ADAD1	UNKNOWN	SYBR	None	0.164034	0.0966924	0.278277	33.5412	33.0368	0.467408		17.361	0.27464	2.60793	TRUE	83.6019	0.356893	86.1228	TRUE	78.7539	1	40
MCF7/DMSO	ADAD1	UNKNOWN	SYBR	None	0.164034	0.0966924	0.278277	32.6184	33.0368	0.467408		17.361	0.27464	2.60793	TRUE	83.408	0.356893	73.3242	TRUE	86.0259	1	40
MCF7/10uM 5-aza-CdR	ADAD1	UNKNOWN	SYBR	None	1	0.893085	1.11971	30.6124	30.5197	0.100782		14.753	0.058755	0	TRUE	77.0087	0.356893	83.8928	TRUE		1	40
MCF7/10uM 5-aza-CdR	ADAD1	UNKNOWN	SYBR	None	1	0.893085	1.11971	30.4124	30.5197	0.100782		14.753	0.058755	0	TRUE	77.1056	0.356893	83.5049	TRUE		1	40
MCF7/10uM 5-aza-CdR	ADAD1	UNKNOWN	SYBR	None	1	0.893085	1.11971	30.5344	30.5197	0.100782		14.753	0.058755	0	TRUE	77.2026	0.356893	83.8928	TRUE		1	40
MCF7/DMSO	DMRTC2	UNKNOWN	SYBR	None	0.322823	0.107173	0.972394	33.0867	32.3255	0.988456		16.6496	0.572962	1.63118	TRUE	81.5658	0.130524	73.1303	TRUE	85.638	1	40
MCF7/DMSO	DMRTC2	UNKNOWN	SYBR	None	0.322823	0.107173	0.972394	32.6815	32.3255	0.988456		16.6496	0.572962	1.63118	TRUE	78.9479	0.130524	81.6627	TRUE	85.4441	1	40
MCF7/DMSO	DMRTC2	UNKNOWN	SYBR	None	0.322823	0.107173	0.972394	31.2084	32.3255	0.988456		16.6496	0.572962	1.63118	TRUE	83.6989	0.130524	81.3718	TRUE	85.638	1	40
MCF7/10uM 5-aza-CdR	DMRTC2	UNKNOWN	SYBR	None	1	0.893461	1.11924	30.8437	30.7852	0.1004		15.0185	0.0585364	0	TRUE	85.638	0.130524	81.6627	TRUE	73.3242	1	40
MCF7/10uM 5-aza-CdR	DMRTC2	UNKNOWN	SYBR	None	1	0.893461	1.11924	30.8426	30.7852	0.1004		15.0185	0.0585364	0	TRUE	85.735	0.130524	78.1722	TRUE		1	40
MCF7/10uM 5-aza-CdR	DMRTC2	UNKNOWN	SYBR	None	1	0.893461	1.11924	30.6692	30.7852	0.1004		15.0185	0.0585364	0	TRUE	85.735	0.130524		TRUE		1	40
MCF7/DMSO	PRSS54	UNKNOWN	SYBR	None	0.358979	0.308431	0.417812	31.5126	31.4227	0.104146		15.7468	0.0788611	1.47803	TRUE	86.2198	0.319842		TRUE		1	40
MCF7/DMSO	PRSS54	UNKNOWN	SYBR	None	0.358979	0.308431	0.417812	31.3086	31.4227	0.104146		15.7468	0.0788611	1.47803	TRUE	86.1228	0.319842		TRUE		1	40
MCF7/DMSO	PRSS54	UNKNOWN	SYBR	None	0.358979	0.308431	0.417812	31.4469	31.4227	0.104146		15.7468	0.0788611	1.47803	TRUE	86.0259	0.319842		TRUE		1	40
MCF7/10uM 5-aza-CdR	PRSS54	UNKNOWN	SYBR	None	1	0.957356	1.04454	30.0513	30.0355	0.036592		14.2688	0.022645	0	TRUE	86.2198	0.319842		TRUE		1	40
MCF7/10uM 5-aza-CdR	PRSS54	UNKNOWN	SYBR	None	1	0.957356	1.04454	29.9936	30.0355	0.036592		14.2688	0.022645	0	TRUE	86.2198	0.319842		TRUE		1	40
MCF7/10uM 5-aza-CdR	PRSS54	UNKNOWN	SYBR	None	1	0.957356	1.04454	30.0614	30.0355	0.036592		14.2688	0.022645	0	TRUE	86.2198	0.319842		TRUE		1	40
MCF7/DMSO	SYCE1	UNKNOWN	SYBR	None				Undetermined	35.2825	0.0830313					TRUE	61.1074	0.0410671		TRUE		1	40
MCF7/DMSO	SYCE1	UNKNOWN	SYBR	None	0.0775544	0.065326	0.0920718	35.2238	35.2825	0.0830313		19.6067	0.0777862	3.68865	TRUE	85.2502	0.0410671		TRUE		1	40
MCF7/DMSO	SYCE1	UNKNOWN	SYBR	None	0.0775544	0.065326	0.0920718	35.3413	35.2825	0.0830313		19.6067	0.0777862	3.68865	TRUE	85.0563	0.0410671		TRUE		1	40
MCF7/10uM 5-aza-CdR	SYCE1	UNKNOWN	SYBR	None	1	0.36923	2.70834	30.8364	31.6847	0.896599		15.918	0.517716	0	TRUE	81.6627	0.0410671		TRUE		1	40
MCF7/10uM 5-aza-CdR	SYCE1	UNKNOWN	SYBR	None	1	0.36923	2.70834	32.6228	31.6847	0.896599		15.918	0.517716	0	TRUE	81.7597	0.0410671		TRUE		1	40
MCF7/10uM 5-aza-CdR	SYCE1	UNKNOWN	SYBR	None	1	0.36923	2.70834	31.5949	31.6847	0.896599		15.918	0.517716	0	TRUE	81.9536	0.0410671		TRUE		1	40
MCF7/DMSO	SYCP1	UNKNOWN	SYBR	None	0.114746	0.0159653	0.824707	36.9133	34.8999	1.77289		19.2241	1.02485	3.12348	TRUE	76.0391	0.04		TRUE		1	40
MCF7/DMSO	SYCP1	UNKNOWN	SYBR	None	0.114746	0.0159653	0.824707	34.2141	34.8999	1.77289		19.2241	1.02485	3.12348	TRUE	82.4384	0.04		TRUE		1	40
MCF7/DMSO	SYCP1	UNKNOWN	SYBR	None	0.114746	0.0159653	0.824707	33.5725	34.8999	1.77289		19.2241	1.02485	3.12348	TRUE	83.8928	0.04	75.9421	TRUE		1	40
MCF7/10uM 5-aza-CdR	SYCP1	UNKNOWN	SYBR	None	1	0.526966	1.89766	32.3507	31.8673	0.576389		16.1006	0.332878	0	TRUE	75.8452	0.04		TRUE		1	40
MCF7/10uM 5-aza-CdR	SYCP1	UNKNOWN	SYBR	None	1	0.526966	1.89766	31.2294	31.8673	0.576389		16.1006	0.332878	0	TRUE	75.8452	0.04		TRUE		1	40
MCF7/10uM 5-aza-CdR	SYCP1	UNKNOWN	SYBR	None	1	0.526966	1.89766	32.0218	31.8673	0.576389		16.1006	0.332878	0	TRUE	75.2634	0.04	88.062	TRUE		1	40
MCF7/DMSO	TEX101	UNKNOWN	SYBR	None	0.485834	0.394616	0.598137	26.8083	26.6269	0.164978		10.9511	0.108056	1.04147	TRUE	79.9174	0.243807		TRUE		1	40
MCF7/DMSO	TEX101	UNKNOWN	SYBR	None	0.485834	0.394616	0.598137	26.5868	26.6269	0.164978		10.9511	0.108056	1.04147	TRUE	79.9174	0.243807		TRUE		1	40
MCF7/DMSO	TEX101	UNKNOWN	SYBR	None	0.485834	0.394616	0.598137	26.4858	26.6269	0.164978		10.9511	0.108056	1.04147	TRUE	80.0144	0.243807		TRUE		1	40
MCF7/10uM 5-aza-CdR	TEX101	UNKNOWN	SYBR	None	1	0.968757	1.03225	25.7008	25.6763	0.0248337		9.9096	0.0164937	0	TRUE	80.1114	0.243807		TRUE		1	40
MCF7/10uM 5-aza-CdR	TEX101	UNKNOWN	SYBR	None	1	0.968757	1.03225	25.677	25.6763	0.0248337		9.9096	0.0164937	0	TRUE	80.2083	0.243807		TRUE		1	40
MCF7/10uM 5-aza-CdR	TEX101	UNKNOWN	SYBR	None	1	0.968757	1.03225	25.6511	25.6763	0.0248337		9.9096	0.0164937	0	TRUE	80.2083	0.243807		TRUE		1	40
