# Supplementary material for: Contrasting effects of DNA demethylation on cancer-germline gene expression in breast cancer and leukemia cells
Source: PLoS One. 2025 Dec 18;20(12):e0339460. doi: 10.1371/journal.pone.0339460 (PMC12714251; doi:10.1371/journal.pone.0339460)
Supplement: S2 Table — (XLS) [file pone.0339460.s002.xls]

## Sheet: Results
Sample Name	Target Name	Task	Reporter	Quencher	RQ	RQ Min	RQ Max	CT	Ct Mean	Ct SD	Delta Ct	Delta Ct Mean	Delta Ct SE	Delta Delta Ct	Automatic Ct Threshold	Tm1	Ct Threshold	Tm2	Automatic Baseline	Tm3	Baseline Start	Baseline End
MCF-10A/DMSO	GAPDH	UNKNOWN	SYBR	None				16.2149	16.1336	0.0880051					TRUE	87.2864	0.520429		TRUE		1	40
MCF-10A/DMSO	GAPDH	UNKNOWN	SYBR	None				16.1458	16.1336	0.0880051					TRUE	87.3834	0.520429		TRUE		1	40
MCF-10A/DMSO	GAPDH	UNKNOWN	SYBR	None				16.0401	16.1336	0.0880051					TRUE	87.4803	0.520429		TRUE		1	40
MCF-10A/10uM 5-aza-CdR	GAPDH	UNKNOWN	SYBR	None				19.075	19.1175	0.0625788					TRUE	87.3834	0.520429		TRUE		1	40
MCF-10A/10uM 5-aza-CdR	GAPDH	UNKNOWN	SYBR	None				19.088	19.1175	0.0625788					TRUE	87.4803	0.520429		TRUE		1	40
MCF-10A/10uM 5-aza-CdR	GAPDH	UNKNOWN	SYBR	None				19.1893	19.1175	0.0625788					TRUE	87.5773	0.520429		TRUE		1	40
MCF-10A/DMSO	ACTB	UNKNOWN	SYBR	None	1.16389	0.819159	1.65369	17.3192	16.9687	0.303624		0.835079	0.182513	-0.218952	TRUE	88.9348	0.443729		TRUE		1	40
MCF-10A/DMSO	ACTB	UNKNOWN	SYBR	None	1.16389	0.819159	1.65369	16.7989	16.9687	0.303624		0.835079	0.182513	-0.218952	TRUE	88.9348	0.443729		TRUE		1	40
MCF-10A/DMSO	ACTB	UNKNOWN	SYBR	None	1.16389	0.819159	1.65369	16.7879	16.9687	0.303624		0.835079	0.182513	-0.218952	TRUE	88.9348	0.443729		TRUE		1	40
MCF-10A/10uM 5-aza-CdR	ACTB	UNKNOWN	SYBR	None	1	0.900996	1.10988	20.1609	20.1715	0.0699137		1.05403	0.0541727	0	TRUE	88.9348	0.443729		TRUE		1	40
MCF-10A/10uM 5-aza-CdR	ACTB	UNKNOWN	SYBR	None	1	0.900996	1.10988	20.2461	20.1715	0.0699137		1.05403	0.0541727	0	TRUE	88.9348	0.443729		TRUE		1	40
MCF-10A/10uM 5-aza-CdR	ACTB	UNKNOWN	SYBR	None	1	0.900996	1.10988	20.1075	20.1715	0.0699137		1.05403	0.0541727	0	TRUE	89.0318	0.443729		TRUE		1	40
MCF-10A/DMSO	ADAD1	UNKNOWN	SYBR	None	0.183004	0.1019	0.328661	28.5544	28.2068	0.519569		12.0732	0.304246	2.45005	TRUE	86.6076	0.450101	83.3107	TRUE	77.7836	1	40
MCF-10A/DMSO	ADAD1	UNKNOWN	SYBR	None	0.183004	0.1019	0.328661	28.4565	28.2068	0.519569		12.0732	0.304246	2.45005	TRUE	86.8016	0.450101	83.6986	TRUE	77.8806	1	40
MCF-10A/DMSO	ADAD1	UNKNOWN	SYBR	None	0.183004	0.1019	0.328661	27.6095	28.2068	0.519569		12.0732	0.304246	2.45005	TRUE	83.9895	0.450101	86.7046	TRUE		1	40
MCF-10A/10uM 5-aza-CdR	ADAD1	UNKNOWN	SYBR	None	1	0.819645	1.22004	28.5516	28.7406	0.167702		9.62317	0.103344	0	TRUE	86.7046	0.450101	83.5047	TRUE	77.8806	1	40
MCF-10A/10uM 5-aza-CdR	ADAD1	UNKNOWN	SYBR	None	1	0.819645	1.22004	28.7991	28.7406	0.167702		9.62317	0.103344	0	TRUE	86.8985	0.450101	83.5047	TRUE	77.9776	1	40
MCF-10A/10uM 5-aza-CdR	ADAD1	UNKNOWN	SYBR	None	1	0.819645	1.22004	28.8713	28.7406	0.167702		9.62317	0.103344	0	TRUE	86.8016	0.450101	83.6016	TRUE	81.1775	1	40
MCF-10A/DMSO	DMRTC2	UNKNOWN	SYBR	None	0.178588	0.158552	0.201155	27.048	27.1172	0.0610318		10.9836	0.0618325	2.4853	TRUE	85.444	0.213753		TRUE		1	40
MCF-10A/DMSO	DMRTC2	UNKNOWN	SYBR	None	0.178588	0.158552	0.201155	27.1407	27.1172	0.0610318		10.9836	0.0618325	2.4853	TRUE	85.444	0.213753		TRUE		1	40
MCF-10A/DMSO	DMRTC2	UNKNOWN	SYBR	None	0.178588	0.158552	0.201155	27.163	27.1172	0.0610318		10.9836	0.0618325	2.4853	TRUE	85.444	0.213753		TRUE		1	40
MCF-10A/10uM 5-aza-CdR	DMRTC2	UNKNOWN	SYBR	None	1	0.900465	1.11054	27.5391	27.6158	0.0706241		8.49835	0.054479	0	TRUE	85.541	0.213753		TRUE		1	40
MCF-10A/10uM 5-aza-CdR	DMRTC2	UNKNOWN	SYBR	None	1	0.900465	1.11054	27.6304	27.6158	0.0706241		8.49835	0.054479	0	TRUE	85.541	0.213753	73.3231	TRUE		1	40
MCF-10A/10uM 5-aza-CdR	DMRTC2	UNKNOWN	SYBR	None	1	0.900465	1.11054	27.678	27.6158	0.0706241		8.49835	0.054479	0	TRUE	85.541	0.213753	73.3231	TRUE		1	40
MCF-10A/DMSO	PRSS54	UNKNOWN	SYBR	None	0.150071	0.121684	0.185081	28.0908	27.9616	0.166938		11.828	0.108955	2.73628	TRUE	82.1471	0.312695	86.1228	TRUE	73.614	1	40
MCF-10A/DMSO	PRSS54	UNKNOWN	SYBR	None	0.150071	0.121684	0.185081	27.7731	27.9616	0.166938		11.828	0.108955	2.73628	TRUE	82.1471	0.312695	85.9289	TRUE	78.4624	1	40
MCF-10A/DMSO	PRSS54	UNKNOWN	SYBR	None	0.150071	0.121684	0.185081	28.0208	27.9616	0.166938		11.828	0.108955	2.73628	TRUE	82.1471	0.312695	86.3167	TRUE	78.5594	1	40
MCF-10A/10uM 5-aza-CdR	PRSS54	UNKNOWN	SYBR	None	1	0.821734	1.21694	28.2834	28.2092	0.165254		9.09173	0.102021	0	TRUE	82.2441	0.312695	86.3167	TRUE	78.6563	1	40
MCF-10A/10uM 5-aza-CdR	PRSS54	UNKNOWN	SYBR	None	1	0.821734	1.21694	28.0199	28.2092	0.165254		9.09173	0.102021	0	TRUE	82.1471	0.312695	86.3167	TRUE	78.7533	1	40
MCF-10A/10uM 5-aza-CdR	PRSS54	UNKNOWN	SYBR	None	1	0.821734	1.21694	28.3244	28.2092	0.165254		9.09173	0.102021	0	TRUE	82.3411	0.312695	86.3167	TRUE	78.6563	1	40
MCF-10A/DMSO	SYCE1	UNKNOWN	SYBR	None	0.149885	0.0484063	0.464102	32.8507	33.3605	0.721028		17.2269	0.512369	2.73807	TRUE	84.4743	0.457537		TRUE		1	40
MCF-10A/DMSO	SYCE1	UNKNOWN	SYBR	None				Undetermined	33.3605	0.721028					TRUE	62.3658	0.457537		TRUE		1	40
MCF-10A/DMSO	SYCE1	UNKNOWN	SYBR	None	0.149885	0.0484063	0.464102	33.8703	33.3605	0.721028		17.2269	0.512369	2.73807	TRUE	84.4743	0.457537		TRUE		1	40
MCF-10A/10uM 5-aza-CdR	SYCE1	UNKNOWN	SYBR	None	1	0.484405	2.06439	32.9834	33.6063	0.649347		14.4888	0.376638	0	TRUE	84.7653	0.457537		TRUE		1	40
MCF-10A/10uM 5-aza-CdR	SYCE1	UNKNOWN	SYBR	None	1	0.484405	2.06439	33.5564	33.6063	0.649347		14.4888	0.376638	0	TRUE	84.6683	0.457537		TRUE		1	40
MCF-10A/10uM 5-aza-CdR	SYCE1	UNKNOWN	SYBR	None	1	0.484405	2.06439	34.2792	33.6063	0.649347		14.4888	0.376638	0	TRUE	84.6683	0.457537		TRUE		1	40
MCF-10A/DMSO	SYCP1	UNKNOWN	SYBR	None	0.140417	0.106935	0.184384	24.9333	25.103	0.228821		8.96943	0.141544	2.83221	TRUE	76.3291	0.338511		TRUE		1	40
MCF-10A/DMSO	SYCP1	UNKNOWN	SYBR	None	0.140417	0.106935	0.184384	25.3633	25.103	0.228821		8.96943	0.141544	2.83221	TRUE	76.4261	0.338511		TRUE		1	40
MCF-10A/DMSO	SYCP1	UNKNOWN	SYBR	None	0.140417	0.106935	0.184384	25.0125	25.103	0.228821		8.96943	0.141544	2.83221	TRUE	76.523	0.338511		TRUE		1	40
MCF-10A/10uM 5-aza-CdR	SYCP1	UNKNOWN	SYBR	None	1	0.814192	1.22821	25.4271	25.2547	0.174099		6.13722	0.106812	0	TRUE	76.62	0.338511		TRUE		1	40
MCF-10A/10uM 5-aza-CdR	SYCP1	UNKNOWN	SYBR	None	1	0.814192	1.22821	25.079	25.2547	0.174099		6.13722	0.106812	0	TRUE	76.62	0.338511		TRUE		1	40
MCF-10A/10uM 5-aza-CdR	SYCP1	UNKNOWN	SYBR	None	1	0.814192	1.22821	25.258	25.2547	0.174099		6.13722	0.106812	0	TRUE	76.717	0.338511		TRUE		1	40
MCF-10A/DMSO	TEX101	UNKNOWN	SYBR	None	0.186427	0.151893	0.228813	25.1716	24.9864	0.162021		8.85277	0.106452	2.42332	TRUE	81.7593	0.266577		TRUE		1	40
MCF-10A/DMSO	TEX101	UNKNOWN	SYBR	None	0.186427	0.151893	0.228813	24.9166	24.9864	0.162021		8.85277	0.106452	2.42332	TRUE	81.8562	0.266577		TRUE		1	40
MCF-10A/DMSO	TEX101	UNKNOWN	SYBR	None	0.186427	0.151893	0.228813	24.8709	24.9864	0.162021		8.85277	0.106452	2.42332	TRUE	81.9532	0.266577		TRUE		1	40
MCF-10A/10uM 5-aza-CdR	TEX101	UNKNOWN	SYBR	None	1	0.841049	1.18899	25.6827	25.5469	0.142676		6.42945	0.0899491	0	TRUE	81.9532	0.266577		TRUE		1	40
MCF-10A/10uM 5-aza-CdR	TEX101	UNKNOWN	SYBR	None	1	0.841049	1.18899	25.5598	25.5469	0.142676		6.42945	0.0899491	0	TRUE	82.0502	0.266577		TRUE		1	40
MCF-10A/10uM 5-aza-CdR	TEX101	UNKNOWN	SYBR	None	1	0.841049	1.18899	25.3982	25.5469	0.142676		6.42945	0.0899491	0	TRUE	82.1471	0.266577		TRUE		1	40
