# Supplementary material for: Contrasting effects of DNA demethylation on cancer-germline gene expression in breast cancer and leukemia cells
Source: PLoS One. 2025 Dec 18;20(12):e0339460. doi: 10.1371/journal.pone.0339460 (PMC12714251; doi:10.1371/journal.pone.0339460)
Supplement: S3 Table — (XLS) [file pone.0339460.s003.xls]

## Sheet: Results
Sample Name	Target Name	Task	Reporter	Quencher	RQ	RQ Min	RQ Max	CT	Ct Mean	Ct SD	Delta Ct	Delta Ct Mean	Delta Ct SE	Delta Delta Ct	Automatic Ct Threshold	Tm1	Ct Threshold	Tm2	Automatic Baseline	Tm3	Baseline Start	Baseline End
K562/DMSO	GAPDH	UNKNOWN	SYBR	None				18.9877	18.9252	0.0603491					TRUE	87.4295	0.558836		TRUE		1	40
K562/DMSO	GAPDH	UNKNOWN	SYBR	None				18.9205	18.9252	0.0603491					TRUE	87.4295	0.558836		TRUE		1	40
K562/DMSO	GAPDH	UNKNOWN	SYBR	None				18.8673	18.9252	0.0603491					TRUE	87.527	0.558836		TRUE		1	40
K562/10uM 5-aza-CdR	GAPDH	UNKNOWN	SYBR	None				16.271	16.2925	0.046654					TRUE	87.6245	0.558836		TRUE		1	40
K562/10uM 5-aza-CdR	GAPDH	UNKNOWN	SYBR	None				16.2605	16.2925	0.046654					TRUE	87.6245	0.558836		TRUE		1	40
K562/10uM 5-aza-CdR	GAPDH	UNKNOWN	SYBR	None				16.346	16.2925	0.046654					TRUE	87.8194	0.558836		TRUE		1	40
K562/DMSO	ACTB	UNKNOWN	SYBR	None	1.58139	1.21053	2.06586	19.3958	19.1272	0.232827		0.202016	0.138865	-0.661191	TRUE	88.8917	0.464753		TRUE		1	40
K562/DMSO	ACTB	UNKNOWN	SYBR	None	1.58139	1.21053	2.06586	19.0019	19.1272	0.232827		0.202016	0.138865	-0.661191	TRUE	88.9891	0.464753		TRUE		1	40
K562/DMSO	ACTB	UNKNOWN	SYBR	None	1.58139	1.21053	2.06586	18.9838	19.1272	0.232827		0.202016	0.138865	-0.661191	TRUE	88.9891	0.464753		TRUE		1	40
K562/10uM 5-aza-CdR	ACTB	UNKNOWN	SYBR	None	1	0.91873	1.08846	17.1196	17.1557	0.060359		0.863207	0.0440447	0	TRUE	89.1841	0.464753		TRUE		1	40
K562/10uM 5-aza-CdR	ACTB	UNKNOWN	SYBR	None	1	0.91873	1.08846	17.2254	17.1557	0.060359		0.863207	0.0440447	0	TRUE	89.1841	0.464753		TRUE		1	40
K562/10uM 5-aza-CdR	ACTB	UNKNOWN	SYBR	None	1	0.91873	1.08846	17.1222	17.1557	0.060359		0.863207	0.0440447	0	TRUE	89.2816	0.464753		TRUE		1	40
K562/DMSO	ADAD1	UNKNOWN	SYBR	None	33.3478	28.1087	39.5634	28.9478	28.8469	0.141491		9.92167	0.0888101	-5.05952	TRUE	86.4548	0.344051	78.9491	TRUE	83.8229	1	40
K562/DMSO	ADAD1	UNKNOWN	SYBR	None	33.3478	28.1087	39.5634	28.6851	28.8469	0.141491		9.92167	0.0888101	-5.05952	TRUE	86.5522	0.344051	83.6279	TRUE	78.9491	1	40
K562/DMSO	ADAD1	UNKNOWN	SYBR	None	33.3478	28.1087	39.5634	28.9077	28.8469	0.141491		9.92167	0.0888101	-5.05952	TRUE	86.5522	0.344051	78.7541	TRUE	84.0178	1	40
K562/10uM 5-aza-CdR	ADAD1	UNKNOWN	SYBR	None	1	0.780352	1.28147	31.117	31.2737	0.218281		14.9812	0.128871	0	TRUE	86.6497	0.344051		TRUE		1	40
K562/10uM 5-aza-CdR	ADAD1	UNKNOWN	SYBR	None	1	0.780352	1.28147	31.1811	31.2737	0.218281		14.9812	0.128871	0	TRUE	86.5522	0.344051	84.2128	TRUE	74.0752	1	40
K562/10uM 5-aza-CdR	ADAD1	UNKNOWN	SYBR	None	1	0.780352	1.28147	31.523	31.2737	0.218281		14.9812	0.128871	0	TRUE	86.6497	0.344051	78.8516	TRUE		1	40
K562/DMSO	DMRTC2	UNKNOWN	SYBR	None	4.54898	3.58129	5.77814	30.324	30.2161	0.206631		11.2909	0.124282	-2.18554	TRUE	73.4904	0.108571	64.4251	TRUE	82.9456	1	40
K562/DMSO	DMRTC2	UNKNOWN	SYBR	None	4.54898	3.58129	5.77814	30.3464	30.2161	0.206631		11.2909	0.124282	-2.18554	TRUE	73.4904	0.108571	83.1405	TRUE	66.3746	1	40
K562/DMSO	DMRTC2	UNKNOWN	SYBR	None	4.54898	3.58129	5.77814	29.9778	30.2161	0.206631		11.2909	0.124282	-2.18554	TRUE	73.4904	0.108571	82.9456	TRUE		1	40
K562/10uM 5-aza-CdR	DMRTC2	UNKNOWN	SYBR	None	1	0.825163	1.21188	29.6975	29.769	0.166547		13.4764	0.0998572	0	TRUE	85.0901	0.108571	76.1222	TRUE	66.5695	1	40
K562/10uM 5-aza-CdR	DMRTC2	UNKNOWN	SYBR	None	1	0.825163	1.21188	29.9593	29.769	0.166547		13.4764	0.0998572	0	TRUE	84.9926	0.108571	73.2954	TRUE		1	40
K562/10uM 5-aza-CdR	DMRTC2	UNKNOWN	SYBR	None	1	0.825163	1.21188	29.6501	29.769	0.166547		13.4764	0.0998572	0	TRUE	85.285	0.108571	76.1222	TRUE	73.3929	1	40
K562/DMSO	PRSS54	UNKNOWN	SYBR	None	15.6163	11.6235	20.9807	29.3155	29.0167	0.258817		10.0915	0.153436	-3.96498	TRUE	81.7759	0.368799	84.4077	TRUE		1	40
K562/DMSO	PRSS54	UNKNOWN	SYBR	None	15.6163	11.6235	20.9807	28.8602	29.0167	0.258817		10.0915	0.153436	-3.96498	TRUE	81.6784	0.368799	84.2128	TRUE	73.3929	1	40
K562/DMSO	PRSS54	UNKNOWN	SYBR	None	15.6163	11.6235	20.9807	28.8745	29.0167	0.258817		10.0915	0.153436	-3.96498	TRUE	81.7759	0.368799	84.3103	TRUE	73.6853	1	40
K562/10uM 5-aza-CdR	PRSS54	UNKNOWN	SYBR	None	1	0.762051	1.31225	30.6261	30.349	0.240079		14.0565	0.141203	0	TRUE	81.9708	0.368799	73.6853	TRUE		1	40
K562/10uM 5-aza-CdR	PRSS54	UNKNOWN	SYBR	None	1	0.762051	1.31225	30.2183	30.349	0.240079		14.0565	0.141203	0	TRUE	82.0683	0.368799		TRUE		1	40
K562/10uM 5-aza-CdR	PRSS54	UNKNOWN	SYBR	None	1	0.762051	1.31225	30.2027	30.349	0.240079		14.0565	0.141203	0	TRUE	82.2633	0.368799	73.8803	TRUE		1	40
K562/DMSO	SYCE1	UNKNOWN	SYBR	None	11.1408	8.57193	14.4796	30.1647	30.3996	0.228063		11.4744	0.136204	-3.47778	TRUE	82.9456	0.203204	74.0752	TRUE	80.6062	1	40
K562/DMSO	SYCE1	UNKNOWN	SYBR	None	11.1408	8.57193	14.4796	30.6202	30.3996	0.228063		11.4744	0.136204	-3.47778	TRUE	72.2232	0.203204	82.9456	TRUE	80.8011	1	40
K562/DMSO	SYCE1	UNKNOWN	SYBR	None	11.1408	8.57193	14.4796	30.4138	30.3996	0.228063		11.4744	0.136204	-3.47778	TRUE	72.3207	0.203204	83.0431	TRUE	89.8664	1	40
K562/10uM 5-aza-CdR	SYCE1	UNKNOWN	SYBR	None	1	0.47341	2.11234	34.5276	34.178	0.671401		17.8855	0.388568	0	TRUE	81.2885	0.314012		TRUE		1	40
K562/10uM 5-aza-CdR	SYCE1	UNKNOWN	SYBR	None	1	0.47341	2.11234	33.4039	34.178	0.671401		17.8855	0.388568	0	TRUE	81.2885	0.314012		TRUE		1	40
K562/10uM 5-aza-CdR	SYCE1	UNKNOWN	SYBR	None	1	0.47341	2.11234	34.6025	34.178	0.671401		17.8855	0.388568	0	TRUE	81.191	0.314012		TRUE		1	40
K562/DMSO	SYCP1	UNKNOWN	SYBR	None	24.7523	14.2976	42.8517	30.6747	31.0879	0.490249		12.1627	0.285182	-4.62949	TRUE	78.7541	0.152621	87.332	TRUE	76.5121	1	40
K562/DMSO	SYCP1	UNKNOWN	SYBR	None	24.7523	14.2976	42.8517	31.6296	31.0879	0.490249		12.1627	0.285182	-4.62949	TRUE	73.3929	0.152621		TRUE		1	40
K562/DMSO	SYCP1	UNKNOWN	SYBR	None	24.7523	14.2976	42.8517	30.9594	31.0879	0.490249		12.1627	0.285182	-4.62949	TRUE	74.7576	0.152621	87.0396	TRUE	78.7541	1	40
K562/10uM 5-aza-CdR	SYCP1	UNKNOWN	SYBR	None	1	0.612055	1.63384	33.2258	33.0847	0.439373		16.7922	0.255098	0	TRUE	78.0718	0.152621	84.0178	TRUE	81.386	1	40
K562/10uM 5-aza-CdR	SYCP1	UNKNOWN	SYBR	None	1	0.612055	1.63384	33.4363	33.0847	0.439373		16.7922	0.255098	0	TRUE	80.9961	0.152621	87.6245	TRUE	82.9456	1	40
K562/10uM 5-aza-CdR	SYCP1	UNKNOWN	SYBR	None	1	0.612055	1.63384	32.5922	33.0847	0.439373		16.7922	0.255098	0	TRUE	74.9525	0.152621	87.4295	TRUE		1	40
K562/DMSO	TEX101	UNKNOWN	SYBR	None	8.96694	7.84669	10.2471	29.9833	30.0697	0.103846		11.1446	0.0693446	-3.16462	TRUE	81.191	0.191157	74.9525	TRUE		1	40
K562/DMSO	TEX101	UNKNOWN	SYBR	None	8.96694	7.84669	10.2471	30.1849	30.0697	0.103846		11.1446	0.0693446	-3.16462	TRUE	81.191	0.191157		TRUE		1	40
K562/DMSO	TEX101	UNKNOWN	SYBR	None	8.96694	7.84669	10.2471	30.041	30.0697	0.103846		11.1446	0.0693446	-3.16462	TRUE	81.0935	0.191157		TRUE		1	40
K562/10uM 5-aza-CdR	TEX101	UNKNOWN	SYBR	None	1	0.870339	1.14898	30.5	30.6017	0.115952		14.3092	0.0721606	0	TRUE	81.6784	0.191157		TRUE		1	40
K562/10uM 5-aza-CdR	TEX101	UNKNOWN	SYBR	None	1	0.870339	1.14898	30.728	30.6017	0.115952		14.3092	0.0721606	0	TRUE	81.6784	0.191157		TRUE		1	40
K562/10uM 5-aza-CdR	TEX101	UNKNOWN	SYBR	None	1	0.870339	1.14898	30.577	30.6017	0.115952		14.3092	0.0721606	0	TRUE	81.7759	0.191157		TRUE		1	40
